# Supplementary material for: Neuropsychology and Electroencephalography in Rural Children at Neurodevelopmental Risk: A Scoping Review
Source: Pediatr Rep. 2023 Dec 12;15(4):722–40. doi: 10.3390/pediatric15040065 (PMC10747224; doi:10.3390/pediatric15040065)
Supplement: Supplementary file 1 [file pediatrrep-15-00065-s001.zip]

Archive with 1 entries (1 files):
- pediatrrep-2621311-supplementary.pdf
